# Supplementary material for: Species‐Specific Response of Fish Health Condition to Nutrient Enrichment in Subtropical Rivers
Source: Ecol Evol. 2026 Apr 2;16(4):e73353. doi: 10.1002/ece3.73353 (PMC13045326; doi:10.1002/ece3.73353)
Supplement: Supplementary file 2 — Data S1: ece373353‐sup‐0002‐DataS1.xlsx. [file ECE3-16-e73353-s003.xlsx]

## Sheet: Water quality
ID	TN(mg/L)	TP(mg/L)	Chla(μg/L)	TSS(mg/L)	Log10(TN+1)	TP	Log(Chla)	Log10(TSS)
1	3.42838	0.243994	164.037	66	0.646245	0.243994	2.21494	1.81954
2	2.02438	0.118655	31.8174	30.4	0.480636	0.118655	1.50266	1.48287
3	3.86374	0.164612	159.667	24	0.68697	0.164612	2.20322	1.38021
4	1.26252	0.193858	47.8017	34	0.354592	0.193858	1.67944	1.53148
7	5.31128	0.18968	4.32333	22.8	0.800117	0.18968	0.635819	1.35793
8	2.53592	0.16879	84.4641	40.4	0.548502	0.16879	1.92667	1.60638
6	2.89508	0.143723	40.4338	39.6667	0.590516	0.143723	1.60674	1.59843
14	1.8067	0.0852308	73.7265	32.8	0.448197	0.0852308	1.86762	1.51587
9	0.696561	0.0894088	30.7575	28.8	0.229569	0.0894088	1.48795	1.45939
11	4.71267	0.432003	250.8	55	0.756839	0.432003	2.39933	1.74036
15	2.02438	0.0935868	31.8683	16	0.480636	0.0935868	1.50336	1.20412
17	1.59991	0.0810529	13.1625	21.6	0.414959	0.0810529	1.11934	1.33445
19	3.83108	0.114477	14.9287	30.4	0.684045	0.114477	1.17402	1.48287
20	1.49108	0.0852308	38.1487	31.6	0.396387	0.0852308	1.58148	1.49969
23	1.38224	0.127011	85.9712	12.4	0.376985	0.127011	1.93435	1.09342
24	2.38354	0.135367	29.1267	20	0.529372	0.135367	1.46429	1.30103
25	1.11014	0.0894088	20.7651	21.6	0.324312	0.0894088	1.31733	1.33445
26	1.64345	0.139545	34.5339	28.4	0.422171	0.139545	1.53825	1.45332
22	2.82978	0.33591	342.214	37.2	0.583174	0.33591	2.5343	1.57054
27	1.02307	0.0935868	38.6988	42.4	0.306012	0.0935868	1.5877	1.62737
28	1.49108	0.106121	86.7992	14.4	0.396387	0.106121	1.93852	1.15836
30	2.0788	0.177146	81.5745	84	0.488381	0.177146	1.91155	1.92428
31	2.85155	0.0643409	30.9199	11.6	0.585635	0.0643409	1.49024	1.06446
32	1.69787	0.122833	56.3111	30.8	0.431021	0.122833	1.75059	1.48855
33	6.01872	0.21057	73.8909	19.2	0.846258	0.21057	1.86859	1.2833
37	2.45973	0.122833	29.3055	16	0.539042	0.122833	1.46695	1.20412
39	2.23117	0.101943	30.9456	24	0.50936	0.101943	1.4906	1.38021
40	1.64345	0.114477	41.1352	47	0.422171	0.114477	1.61421	1.6721

## Sheet: LWR
ID	Species	L	W	ID	Species	L	W	ID	Species	L	W	ID	Species	L	W	ID	Species	L	W	ID	Species	L	W
1	Hemiculter leucisculus	10.1	8.2	1	Toxabramis swinhonis	12.6	14.1	8	Carassius gibelio	16.4	68.4	4	Pseudobrama simoni	10.2	12.7	8	Culter mongolicus	20.2	59.2	4	Culter alburnus	5.1	0.9
1		13.1	15.4	1		8.5	3.5	8		15.9	72.8	4		8.4	7.6	8		21.5	68	4		6.2	1.8
1		11.9	12.4	1		11.4	10.6	8		6.2	3	4		7	3.5	8		22.2	69.2	4		5.2	0.9
1		12.2	12.9	1		8.9	4.8	8		18.7	111.3	22		7.8	5.3	8		21.9	70	4		7	1.9
1		11.3	10.4	1		8.6	4.2	8		19.8	133	22		11.8	13.8	8		17.7	36.3	4		6.4	1.7
1		12.4	14.5	1		8.3	4	8		25.3	311.1	22		8.6	6.9	11		19.6	51.3	4		7.8	2.7
1		11.9	11.8	1		11.5	11.1	19		17.1	81	22		7.7	5.2	11		18.6	43	4		5.6	1
1		12.2	13.6	1		11.4	10.5	19		10.2	16	22		6.4	2.6	11		22.4	75.8	4		20.7	47.7
1		12.7	15.4	1		16.1	24	19		11.8	26.1	24		13.1	19.5	15		28.1	153.7	8		10.4	6
1		19.7	60	1		11.9	12.3	19		12.4	27.7	24		14.9	36.8	15		29.5	167.2	8		24.2	101.4
1		19	50.3	1		11.2	10	20		8.6	9.2	24		11.2	15.3	15		32.2	263.6	8		9.9	6.4
1		11.3	10.8	1		9.2	4.9	20		5.3	1.9	24		15.9	40.3	19		23.2	91.7	27		7.8	2.7
1		11.9	12.9	1		9.3	4.2	20		6.6	3	26		13.2	18.6	19		20.4	63.1	27		8.3	3.5
1		11.5	11.4	1		9.3	5	20		6.2	2.7	26		14.1	24.7	19		15.5	27	27		7.7	3.3
1		13.1	17.5	1		9.8	5.4	20		5.9	2.7	26		14.2	31.6	19		21.8	85.6	27		8.4	3.8
1		11.3	11.3	1		10.2	8.1	20		8.8	8.7	26		16.5	44.5	24		18.6	42.2	27		6.8	1.8
1		11.2	9.7	1		9.5	5.4	20		8.6	9.1	26		14.2	27	24		28.2	136.1	27		38.1	284.3
1		12.2	13.2	1		10.9	7.5	20		5.7	2.4	28		12.6	20	24		29.2	175.3	27		36.8	240.4
1		10.5	8.2	1		11.4	9.6	22		22.6	194.3	28		15.1	37.5	24		16.4	30	27		34.4	202.1
1		11.6	10.3	1		10.1	6.2	22		19.4	116.3	28		13.1	20.3	27		32.4	215.6	27		11.1	7.8
1		8.9	4.7	1		8.9	3.9	22		17.7	96.1	28		14.8	30	27		33.7	250	30		10.6	7.1
2		12.7	14.6	1		9.2	4.6	22		25.7	280.4	28		12.6	21.7	27		33.8	249.2	30		9.9	6.2
2		14.2	20	1		8.3	3.6	22		18.3	89.6	28		14.8	31.2	27		33.3	269.3	30		7.9	3.9
2		13.8	20.7	1		9.1	4.6	22		21.7	170	28		13.9	28.4	27		30.5	196	30		10	6.8
2		15.1	25.2	1		9.9	6	22		9.2	10	28		13.7	21.9	27		34.1	277.9	30		8	3.1
2		13.4	15.5	2		11.4	9	22		8.9	10.4	28		14.9	31.7	27		29.1	173.1	40		23.2	77.6
2		11.8	12.2	2		12.5	11.3	22		9	10.8	28		12.3	18.9	27		30.3	187.4	40		17.2	30
2		15	23.2	2		10.1	6	22		6.9	4.7	28		11.6	17.7	27		27.4	139	40		15.9	27.4
2		12.9	16.8	2		12.1	10.8	22		9	10.6	28		15.4	41.4	27		28.3	155.8
2		14.2	18.2	2		11.9	9.3	22		9.2	11	28		15.3	36.1	27		23.2	79.1
2		12.4	13.5	2		12.8	13.8	22		8.6	8.8	28		13.6	24.3	27		20.9	58.2
2		13.2	16.1	2		11.8	9.2	22		8.8	10	28		11.5	16.9	32		19.5	45.6
2		14.8	23	2		11.7	10	22		6.9	4.2	28		14.2	26.6	32		21.7	71
2		14.4	22.1	2		12.3	10	22		8.3	8.3	28		15.9	36.9	32		18.9	43.3
2		14.5	23.1	2		11.5	8.9	22		6.6	4.1	28		12.6	18.9
2		15.5	26.7	2		10.7	7	22		9.1	11.3	28		12.6	19.4
2		12.6	15.5	2		10.5	6.9	22		5.3	2.4	28		12.9	21.6
2		12.8	14.5	2		12.1	9.6	22		6.4	3.5	28		14.6	26.3
2		14.1	18.8	2		11.5	8	22		6	2.7	28		13.3	22.2
2		13.4	16.8	2		10.2	5.5	22		6.7	4.1	28		14.3	30
2		12.9	13.3	2		10.2	6.2	22		8.5	8.9	28		13.9	24
2		9.2	5.4	2		9.5	4.6	22		9.7	12.4	28		13.6	24.6
2		13.7	18.9	2		11.1	8.5	22		9.3	8.7	28		14.9	32
2		12.2	13.6	2		10.5	6.7	22		7.1	4	28		16	43.5
2		14.2	20.4	2		9.1	4.4	22		6.4	3.4	28		11.6	19.2
2		12.6	12.4	2		11.1	7.5	22		7	3.8	28		14	29.2
2		13.3	15	2		9.3	4.6	22		6.2	3.2	28		15.3	36.2
2		17.5	42.4	2		11.5	8.2	22		9.3	10.4	28		14.2	30
3		18.1	43.3	2		12.6	12.6	22		6.8	3.7	28		13.5	23.3
3		13.1	16.1	2		11.2	8.8	22		8.7	10.5	28		12.9	20
3		10.3	7.3	8		8.6	4	22		7.4	4.1	28		14.9	31.2
3		11.8	11.2	8		12	10	22		6.3	3.1	33		13.7	33.1
3		10.8	8.7	8		9.9	6	22		6.4	3.1	33		13.9	34.1
3		11.3	9.4	8		9.3	5	22		6.4	3.8	33		13.1	20.5
3		11.2	10	8		9.7	5.3	25		16.9	70	33		16	51.6
3		9.3	5.8	8		9.4	4.9	25		15.1	52.1	33		15	40
3		12.2	12.9	8		12.2	13.9	25		13.2	31.8	33		14.6	36.4
3		11.9	13	8		11.6	12.2	25		13.1	34.5	33		14.8	39.5
3		11.8	11.8	8		12.7	13.8	28		16.2	60.3	33		12.6	24.6
3		11.1	9.5	8		12.3	13.4	28		21	140	33		14.5	37.1
3		11.4	10.8	8		12.3	11.6	28		13.7	47	33		14.3	31.3
3		11.2	10.4	8		12.8	15.1	32		23.6	216.2	33		13.8	33.2
3		11.3	10.8	8		12.2	12.9	32		16.3	70	33		13.4	21.9
3		10.6	8.5	8		15.2	22.5	32		18.2	95.2	33		14.9	39.1
3		12	12.5	8		13.6	15.7	32		16	53.3	33		16.3	54.3
3		14	23.2	8		12	11.3	32		19.5	113.1	33		13.9	32.9
3		12	13.3	8		11.4	8.8	39		14.1	38.9	33		14.4	35.4
3		11	9.1	8		12.4	12.6	39		17.1	88.6	33		14.1	28.2
3		9.6	6.4	8		10.1	7.4	39		13.5	41.5	33		14.7	36.2
3		10.6	9.4	8		10.2	6.4					33		14.9	36.6
3		12.5	14.1	8		10.7	8.3					33		13.9	26.2
3		12.1	13.1	8		11.2	8.5					33		12.2	18.6
3		12.1	13.8	8		11.6	10.7					33		12.5	18.8
3		11.8	11.2	8		10.4	6.8					33		12.2	18.1
4		7.5	2.4	8		8.9	4.1					33		12.9	21.8
4		8.8	4.7	8		8.6	3.7					33		12.6	18.7
4		13.9	17.5	8		9.2	5					33		14.3	31
4		11	9.2	8		8.8	4.1					40		12.2	21.4
4		10.3	8.7	6		11.1	8.5					40		17.6	68.3
4		11.9	13.1	6		9.4	5.2					40		16.6	58.9
4		14.4	19.7	6		11.2	7.3					40		17.3	57.1
4		15.7	27.4	6		8.4	3.5
4		13.4	17.6	6		8.5	3.9
4		10	7.1	6		11.4	9.2
7		10.8	8.8	6		9.4	5
7		11.1	9.6	6		8.3	4.2
7		11.8	11	6		11.7	11
7		11.7	13.4	6		11.8	7.8
7		14.2	20	6		11.6	8.4
7		15.7	29.5	6		10.4	7.5
7		10.8	9.1	9		10.8	6.5
7		11.3	11.1	9		10.7	6.1
7		9.9	6.8	9		9.8	4.9
7		9.8	7.5	9		7.7	2.8
7		10.6	10	9		10.8	5.8
7		11.2	9.4	9		10.8	6
7		10.7	8.4	9		8.8	4.1
7		10.2	7.8	9		7.4	2.2
7		9.6	6.5	9		6.4	1.6
7		11.1	11.1	9		8.4	3.5
7		14.3	20.8	9		8.2	3.3
7		11.2	9.7	9		7.6	2.4
7		11.1	10	9		7.4	2.3
7		10.6	9.1	11		13.3	16.6
7		10.3	8.4	11		9.8	5.3
8		12.8	15.1	11		12.7	14.1
8		10.4	7.5	11		12.6	14.3
8		11.6	13.3	11		12.6	14.4
8		12.4	15	11		9.6	4.9
8		10.3	8.2	11		8.9	4.1
8		10.6	7.9	11		13.2	15.4
8		14.6	24.5	11		9.3	5
8		12.6	16.7	11		8.2	3.8
8		11.3	9.7	11		13.6	16.9
8		15	27.6	11		12.8	13.9
8		12.3	13.3	11		9.8	5.7
8		16.1	31.2	11		12.2	12.8
8		9.8	7.1	11		9.2	4.7
8		12.1	13.6	11		13.4	16.9
8		10.4	8.1	11		10.2	5.9
8		11.7	12.4	11		12.4	13.3
8		10.5	8.5	11		12.7	15
8		11.3	10.4	11		12.3	13.9
8		11.2	12	11		8.8	4
8		11.6	14.3	11		10.2	6.2
8		12.2	14.9	11		9.4	5.2
8		11.8	12.1	11		8.5	3.3
8		10.5	10	11		9.2	4.8
8		10.2	8.7	11		9.3	5.3
8		10.8	11.5	11		10.1	6.4
8		10.7	9	17		10.3	6.6
8		10.8	9.2	17		12.3	9.7
6		15.2	25.1	17		15.5	24.1
6		15	22.2	17		14.2	16.8
6		15.5	24.6	17		9.1	4.1
6		14.7	23.2	17		10.3	5.9
6		15.9	28.6	17		9.8	4.9
6		15.2	25	17		9.3	4.8
6		13.4	17.5	17		9.5	4.8
6		16.9	37	17		9.7	5.7
6		13.6	17.6	17		11.3	8
6		14.6	21.9	17		10.3	5.4
6		13.7	18.3	17		9.2	4.5
6		15.4	27.1	17		9.2	5
14		11.7	10.9	17		9.5	4.8
14		15.1	22.2	17		9.2	4.3
14		11.7	9.4	17		9.8	6.2
14		12.1	11.1	17		10.3	5.6
14		12.7	14.6	17		8.6	4.3
14		9.4	5.6	17		9.2	4.8
14		15.9	30	17		8.8	3.9
14		14.8	24.8	23		12.6	11
14		11.9	12.6	23		13.1	13.2
14		14.8	23.2	23		11.9	11.5
14		12.1	11.8	23		11.4	8.8
14		10.6	7.8	23		8.7	3.9
14		11	8.4	23		10.2	5.6
14		11.1	10.6	23		13.1	13.9
14		11.4	9.6	23		8.7	3.6
14		11.4	10	23		12.5	12
14		16.2	27.7	23		9.8	5.7
14		10.7	7.4	23		8.7	4.1
14		13.4	14.2	23		8.8	4.1
9		9.3	5.1	23		9.6	4.8
9		11.1	8.8	23		9.8	6.2
9		10.1	6.3	23		9.3	4.7
9		10.2	7.1	23		9.6	5.2
9		10.3	6.9	23		8.7	4.2
9		9.3	5.2	23		9.4	5.4
9		9.5	5.5	25		12.8	9.2
9		9.6	5.7	25		16.7	19.5
9		9	5	25		12.6	11.2
9		9.2	5.2	25		13.1	12.5
9		9.5	5.6	25		12.7	12.2
9		10.2	6.7	25		12.8	12.7
9		10.6	7.9	25		11.4	8.3
9		9.5	5.7	25		13.9	14.5
9		9.6	5.7	25		12.6	10
9		9.7	5.6	25		10.2	7
9		9.5	5.2	25		10.3	7.1
9		10.8	8.3	25		10.7	8.4
9		8.6	4.3	25		11.9	9.6
9		9.7	6.1	25		12.5	9.4
9		9.5	5.3	25		12.1	10
9		9.9	6.1	25		14.2	14.3
9		11.8	10	25		12.3	10.8
9		9.6	5.3	25		11.7	8.7
9		9.9	6.5	25		11.6	7.8
9		9.7	6.1	25		12.2	10
9		9.3	5.1	25		12.8	11.1
9		9.6	5.6	25		12.6	10.6
11		14.9	25.5	25		11.2	8.7
11		16.4	34	25		11.4	10
11		14.7	23.7	25		12.8	12.5
11		13.4	17.3	25		12.7	11.4
11		14.1	21.5	25		11.9	9
11		15.2	29	25		11.8	8.9
11		14.9	23.5	25		12.6	10
11		12.7	16	25		11.9	8.8
11		11.9	13.5	25		12.2	9.6
11		15.4	29.4	25		10.1	6.3
11		12.6	13	25		9.2	4.2
11		13.2	17.8	25		12.8	12.5
11		12.5	15.8	25		7.8	2.5
11		11.5	11	27		8.5	3.4
11		13.7	19.4	27		9.3	4.8
11		11.3	10	27		8.9	4.2
11		12.7	14	27		8.7	4.1
11		12.6	14.7	27		8.9	4.5
11		12.1	12.2	27		9	4.4
11		12.8	14.8	27		8.6	3.8
11		14.7	28.7	27		9	4.2
11		12.6	16.3	27		8.7	3.6
11		10.9	8.6	27		13.3	13.7
11		11.4	11.5	27		9.3	4.8
11		12	12.7	27		9.6	5.4
11		11.8	11.9	27		16	21.6
11		13.6	19	27		8.6	4
11		14.3	21.5	27		9.1	4.3
11		13.2	15.2	27		9.3	4.9
20		14.7	22.2	27		8.6	3.6
20		17.8	42.9	27		9.7	5.5
20		14.9	23.7	27		13.9	13.6
20		17.3	36.1	27		8.9	4.5
20		11.6	10.3	27		8.6	3.7
20		11.6	10.3	27		8.9	4.1
20		15.3	26.7	27		8.9	4.5
20		15.7	29.4	32		12.6	12.7
20		16.6	34.9	32		14.1	16.8
20		13.2	14	32		15.2	20
20		10.1	6.3	32		14.7	17.5
20		10.4	6.7	32		11.3	8
20		11.6	9.6	32		9.4	4.6
20		13.3	14.5	32		9.2	5.1
20		12.4	12.3	32		15.3	19.6
20		11.7	10.6	32		9.4	5
20		8.5	3.4	32		9.8	6
24		15.2	25.4	32		14.3	17.2
24		12.3	12.3	32		8.4	3.7
24		12.2	12.5	32		13.9	14.1
24		12.8	14.7	32		15.8	22.3
24		14.8	22.8	32		14.8	18
24		14.6	21.3	32		12.8	12.2
24		8.8	3.8	32		7.9	2.8
24		8.1	3.3	32		9.9	5.5
24		8.8	4.7	32		13.2	12.7
24		11.3	11.1	32		10.7	7.8
24		12.6	15.5	32		13.8	15
25		9.7	5	32		8.4	3.4
25		13	15.7	32		9.1	4.2
25		13.5	14.9	32		9.3	4.9
25		8.9	3.5	32		8.9	4.3
25		12.6	12.5	32		8.7	3.8
25		11.9	11.5	32		9.3	5
25		12.7	12.7	32		9.3	4.8
25		13.2	15	32		9.3	4.9
25		11.2	9	32		9.1	4.2
25		11.9	10.9	32		8.3	3.5
25		9.8	6.2
25		12.8	13.5
25		13.7	15.5
25		16.3	28.3
25		13.2	14.3
25		13.1	15.2
25		13	14.9
25		11.5	9.7
25		13.4	19.1
25		11.8	11.9
25		9.6	5.2
25		8.7	4.3
25		12.9	12.4
27		16.2	24.6
27		14.3	18.5
27		13.1	14.6
27		13.2	15.2
27		13.4	14.4
27		9.9	5.9
27		8.7	4.8
27		10.3	7.5
27		9.8	5.7
27		10.9	8.1
27		9.5	6.5
27		11.7	10
27		13.5	14.8
27		15.8	26.5
27		10.6	7.1
27		12.1	11.2
27		12.9	16.7
27		12	12.7
27		13.4	13.4
27		13.8	17.3
27		15.4	24.6
27		9.5	5.5
27		10.2	7.1
27		13.6	15.4
27		13.7	17.6
27		9.6	5.4
27		14.4	22.7
27		13.3	15.3
27		14.9	23.9
27		10.5	7
28		10.7	7.7
28		10.6	7.9
28		15.9	26.3
28		12.9	12.9
28		14.4	18.1
28		9.6	6
28		15.8	25
28		10.2	7.4
28		10.4	7.4
28		9.8	6.7
28		13.2	15.3
28		13.2	13.5
28		12.7	13.3
28		13.2	15
28		9.8	6.2
28		11.4	9.4
28		10.4	7.8
28		12.4	12
28		12	11.5
28		10.2	6.3
28		10.1	6.8
28		10.2	7.2
28		12.5	11.3
28		10.3	7.4
28		12	10.6
28		11.3	10.7
28		10.3	7.3
28		8.9	4.6
28		8.6	3.9
28		10.4	7.8
31		11.8	11.4
31		10	6.6
31		14.1	17.5
31		11.7	10.6
31		10.1	7.1
31		9.8	6.6
31		10.6	8.5
31		10.6	8.6
31		10.2	6.8
31		10.6	8.2
31		10.4	7.8
31		9.2	5.2
31		11.3	10.3
31		9.6	6.1
31		10.9	9.3
31		10.4	7.4
31		10.8	8.3
31		10.2	7
33		14.5	22.3
33		15.2	25.9
33		12.8	15.4
33		16.1	30.4
33		13.2	17
33		13.8	18.9
33		16.2	29.1
33		15.9	29
33		13.9	18.8
33		10.7	8.7
33		9.7	5.9
33		14.8	24.1
33		14.3	22.7
33		12.6	13
33		10.4	8.2
33		16.5	33.4
33		14.5	23.6
33		14.1	19.1
33		9.3	5.5
33		10.2	8
33		9.5	5.5
33		13.3	17.9
33		10	7.8
33		14.2	21.8
33		12.7	13.4
33		16.9	38.9
33		14.8	23.4
33		15.4	29.2
33		13.3	19.3
33		13.1	15.3
33		14.4	21.5
33		15.5	26.8
33		14.1	21.9
37		11.2	10
37		9.7	7.5
37		10.6	10.6
37		14.6	20
37		8.9	5.7
37		9.3	6.4
37		8.9	5.2
37		10.8	10
37		10.6	9.2
37		10.2	8.5
37		9.6	6.8
37		9.8	7.4
37		14.3	22.8
37		10.6	8.8
37		10.6	8.5
37		8	4
37		10	8
37		10.8	9.2
37		11	9.4
37		11.3	10
37		9.8	7.3
37		10.1	7.6
37		10.4	10
37		11	11.6
37		10.6	8.3
37		9.7	6.6
37		9.7	7.8
37		11.1	9.6
37		10.2	9.1
39		11.9	14.9
39		16.2	33.3
39		10	7
39		12.7	12.2
39		12.5	17.3
39		15	21
39		13.1	16.3
39		12.2	12.5
39		11.9	12.2
39		10.4	8.2
39		12.5	14.3

## Sheet: K
ID	K	Log10(TN+1)	TP	Log(Chla)	Log10(TSS)	Species
1	0.733572	0.646245	0.243994	2.21494	1.81954	Hemiculter leucisculus
2	0.709216	0.480636	0.118655	1.50266	1.48287	Hemiculter leucisculus
3	0.725154	0.68697	0.164612	2.20322	1.38021	Hemiculter leucisculus
4	0.69842	0.354592	0.193858	1.67944	1.53148	Hemiculter leucisculus
6	0.711482	0.590516	0.143723	1.60674	1.59843	Hemiculter leucisculus
7	0.73801	0.800117	0.18968	0.635819	1.35793	Hemiculter leucisculus
8	0.77311	0.548502	0.16879	1.92667	1.60638	Hemiculter leucisculus
9	0.643407	0.229569	0.0894088	1.48795	1.45939	Hemiculter leucisculus
11	0.74768	0.756839	0.432003	2.39933	1.74036	Hemiculter leucisculus
14	0.673493	0.448197	0.0852308	1.86762	1.51587	Hemiculter leucisculus
20	0.668758	0.396387	0.0852308	1.58148	1.49969	Hemiculter leucisculus
24	0.68852	0.529372	0.135367	1.46429	1.30103	Hemiculter leucisculus
25	0.640892	0.324312	0.0894088	1.31733	1.33445	Hemiculter leucisculus
27	0.653856	0.306012	0.0935868	1.5877	1.62737	Hemiculter leucisculus
28	0.651249	0.396387	0.106121	1.93852	1.15836	Hemiculter leucisculus
31	0.680797	0.585635	0.0643409	1.49024	1.06446	Hemiculter leucisculus
33	0.728328	0.846258	0.21057	1.86859	1.2833	Hemiculter leucisculus
37	0.771762	0.539042	0.122833	1.46695	1.20412	Hemiculter leucisculus
39	0.733596	0.50936	0.101943	1.4906	1.38021	Hemiculter leucisculus
1	0.642298	0.646245	0.243994	2.21494	1.81954	Toxabramis swinhonis
2	0.578763	0.480636	0.118655	1.50266	1.48287	Toxabramis swinhonis
6	0.609723	0.590516	0.143723	1.60674	1.59843	Toxabramis swinhonis
8	0.64598	0.548502	0.16879	1.92667	1.60638	Toxabramis swinhonis
9	0.549448	0.229569	0.0894088	1.48795	1.45939	Toxabramis swinhonis
11	0.645283	0.756839	0.432003	2.39933	1.74036	Toxabramis swinhonis
17	0.579123	0.414959	0.0810529	1.11934	1.33445	Toxabramis swinhonis
23	0.600221	0.376985	0.127011	1.93435	1.09342	Toxabramis swinhonis
25	0.556134	0.324312	0.0894088	1.31733	1.33445	Toxabramis swinhonis
27	0.590058	0.306012	0.0935868	1.5877	1.62737	Toxabramis swinhonis
32	0.585903	0.431021	0.122833	1.75059	1.48855	Toxabramis swinhonis
8	1.6595	0.548502	0.16879	1.92667	1.60638	Carassius gibelio
19	1.54225	0.684045	0.114477	1.17402	1.48287	Carassius gibelio
20	1.27712	0.396387	0.0852308	1.58148	1.49969	Carassius gibelio
22	1.39152	0.583174	0.33591	2.5343	1.57054	Carassius gibelio
25	1.47018	0.324312	0.0894088	1.31733	1.33445	Carassius gibelio
28	1.58595	0.396387	0.106121	1.93852	1.15836	Carassius gibelio
32	1.53338	0.431021	0.122833	1.75059	1.48855	Carassius gibelio
39	1.61545	0.50936	0.101943	1.4906	1.38021	Carassius gibelio
4	1.16647	0.354592	0.193858	1.67944	1.53148	Pseudobrama simoni
22	1.03448	0.583174	0.33591	2.5343	1.57054	Pseudobrama simoni
24	1.00293	0.529372	0.135367	1.46429	1.30103	Pseudobrama simoni
26	0.945411	0.422171	0.139545	1.53825	1.45332	Pseudobrama simoni
28	0.999626	0.396387	0.106121	1.93852	1.15836	Pseudobrama simoni
33	1.11771	0.846258	0.21057	1.86859	1.2833	Pseudobrama simoni
40	1.20544	0.422171	0.114477	1.61421	1.6721	Pseudobrama simoni
8	0.671199	0.548502	0.16879	1.92667	1.60638	Culter mongolicus
11	0.674655	0.756839	0.432003	2.39933	1.74036	Culter mongolicus
15	0.711182	0.480636	0.0935868	1.50336	1.20412	Culter mongolicus
19	0.757225	0.684045	0.114477	1.17402	1.48287	Culter mongolicus
24	0.66173	0.529372	0.135367	1.46429	1.30103	Culter mongolicus
27	0.671966	0.306012	0.0935868	1.5877	1.62737	Culter mongolicus
32	0.650391	0.431021	0.122833	1.75059	1.48855	Culter mongolicus
4	0.619051	0.354592	0.193858	1.67944	1.53148	Culter alburnus
8	0.636153	0.548502	0.16879	1.92667	1.60638	Culter alburnus
27	0.575636	0.306012	0.0935868	1.5877	1.62737	Culter alburnus
30	0.662318	0.488381	0.177146	1.91155	1.92428	Culter alburnus
40	0.630885	0.422171	0.114477	1.61421	1.6721	Culter alburnus

## Sheet: Heatmap
Variables	Hemiculter leucisculus r	Toxabramis swinhonis r	Carassius gibelio r	Pseudobrama simoni r	Culter r	Hemiculter leucisculus P	Toxabramis swinhonis P	Carassius gibelio P	Pseudobrama simoni P	Culter P
TN	0.749	0.745	0.275	0	0.561	0.008	0.008	0.509	1	0.058
TP	0.69	0.879	0.262	0.179	-0.081	0.001	0.001	0.531	0.702	0.802
Chla	0.24	0.827	0	0.107	-0.168	0.322	0.002	1	0.819	0.601
TSS	0.192	0.656	-0.119	0.571	-0.218	0.431	0.028	0.779	0.18	0.497
